# Supplementary material for: Integrated Analysis of miR-430 on Steroidogenesis-Related Gene Expression of Larval Rice Field Eel Monopterus albus
Source: Int J Mol Sci. 2021 Jun 29;22(13):6994. doi: 10.3390/ijms22136994 (PMC8269179; doi:10.3390/ijms22136994)
Supplement: Supplementary file 1 [file ijms-22-06994-s001.zip]

Archive with 1 entries (1 files):
- ijms-1230655-SI.pdf
